# Supplementary material for: Bionic Aerogel with a Lotus Leaf-like Structure for Efficient Oil-Water Separation and Electromagnetic Interference Shielding
Source: Gels. 2023 Mar 10;9(3):214. doi: 10.3390/gels9030214 (PMC10048699; doi:10.3390/gels9030214)
Supplement: Supplementary file 1 [file gels-09-00214-s001.zip]

Archive with 1 entries (1 files):
- gels-2259980-supplementary.pdf
